# Supplementary material for: Multi-Country Study of Stable Isotopes and Mineral Elements in European Pork
Source: Foods. 2026 Apr 10;15(8):1317. doi: 10.3390/foods15081317 (PMC13114749; doi:10.3390/foods15081317)
Supplement: Supplementary file 1 [file foods-15-01317-s001.zip]

Archive with 1 entries (1 files):
- foods-4197646-supplementary.pdf
